# Supplementary material for: mRNA expression profiles of primary high-grade central osteosarcoma are preserved in cell lines and xenografts
Source: BMC Med Genomics. 2011 Sep 20;4:66. doi: 10.1186/1755-8794-4-66 (PMC3193807; doi:10.1186/1755-8794-4-66)
Supplement: Additional file 1 — List of subtype-specific networks and biological functions. Networks and biological functions as returned by IPA for fibroblastic- and chondroblastic-specific lists of differentially expressed genes. P-values for biological functions are BH FDR-corrected. [file 1755-8794-4-66-S1.XLS]

## Sheet: F-specific networks
fibroblastic-specific IPA networks
© 2000-2011 Ingenuity Systems, Inc. All rights reserved.
ID	Molecules in Network	Score	Focus Molecules	Top Functions
1	ABCG1, BIRC3, CCL20, CD7, CISH, CSF2, DEFB103A/DEFB103B, EOMES, ERG, FABP5, FUT7, HMGA2, IFN TYPE 1, IKBKE, IL3, IL15, IL19, IL-17f dimer, IL12 (complex), IL12B, IL17a dimer, IL17F, IL2RA, IRAK2, NFkB (complex), PDCD1LG2, Pro-inflammatory Cytokine, RIPK3, SMPD2, STAT5A, STAT5a/b, TLR6, TNFRSF19, TNFSF15, TRAF4	45	28	Cell Death, Cellular Function and Maintenance, Cellular Growth and Proliferation
2	ALPL, Ap1, Bcl9-Cbp/p300-Ctnnb1-Lef/Tcf, CBFA2T3, CIITA, CTNNβ-TCF/LEF, DLGAP1, DLX5, FSH, GC-GCR dimer, GJA1, HLA-DOB, HMGA1, ID1, IL1R2, Immunoglobulin, KAT2B, LAG3, Mapk, MATK, MED14, MHC Class II (complex), N-cor, NCOA1, NEUROD2, NFAT (complex), NR1I2, RPS6KA2, Rxr, SHANK1, TCF4, TCR, THRA, THRB, VitaminD3-VDR-RXR	31	22	Gene Expression, Skeletal and Muscular System Development and Function, Auditory and Vestibular System Development and Function
3	ADAM28, ALOX5, ALOX15, CD44, COL1A1, COL1A2, Collagen Alpha1, Collagen type I, Collagen type III, Collagen type IV, Collagen(s), Dgk, DGKA, DGKK, DGKZ, ERK1/2, ETV5, FZD2, HGF, ID3, Integrin, ITGA3, Laminin, Mmp, MMP17, MMP19, NTSR2, Pdgf (complex), PDGF BB, Pdgfr, PTPN7, SPP1, Tgf beta, Thyroid hormone receptor, TRA2B	27	20	Cellular Movement, Connective Tissue Disorders, Genetic Disorder
4	Adaptor protein 2, AGAP2, AKT3, ARHGAP20, BCR, BTC, CCL22, CD5, Clathrin, EGFR, ELMO1, Endothelin, EPO, Estrogen Receptor, FOXO1, Gpcr, IRS2, JAK, NF2, p85 (pik3r), PI3K (complex), Pik3r, PLC gamma, PTPRE, RAB7A, Rac, Rap1, RAPGEF1, RASA1, SLC2A4, Sos, STAT, TCL1A, TNK2, TSH	27	20	Cellular Growth and Proliferation, Skeletal and Muscular System Development and Function, Cell Morphology
5	26s Proteasome, ATXN3, ATXN7, Calmodulin, CARTPT, Creb, CRHR1, DISC1, EIF2B4, FNBP1, GABRB3, GAD1, GRIN2B, GRIPAP1, Gsk3, Histone h3, Histone h4, Insulin, KALRN, KCNC4, MAP6, MAPK1, Nfat (family), NMDA Receptor, Pka, Pkc(s), PML, RAB3IP, RAD52, Ras, Ras homolog, RDX, RTN4, S1PR3, ST5	27	22	Neurological Disease, Genetic Disorder, Cell-To-Cell Signaling and Interaction
6	AKAP1, Akt, ANXA2, APBA1, ATXN2, BAX, BCL2, Calpain, Caspase, CD3, CD8A, CPD, Cytochrome c, EWSR1, FGD4, Fgf, FGFR3, HEXIM1, ITPR, Jnk, MAP2K1/2, MAPK11, Mek, MHC CLASS I (family), NfkB1-RelA, p70 S6k, PP2A, PPP2R2B, PSEN1, SGK2, SHB, Smad2/3-Smad4, STARD13, TAZ, Vegf	25	19	Cell Cycle, Cellular Development, Cell Signaling
7	Alp, ASL, ATG7, ATG12, BGLAP, CDA, cholecalciferol, EP300, ESR2, EXOC6, EXOC7, FOS, GABPA, GAL, GALR3, GLYCAM1, IGDCC3, IGF1, MAF, MAFK, NFE2L3, OGT, POU1F1, PRL, PTHLH, RUNX2, RUNX3, SERPINB7, SP7, SPP1, TNFRSF11B, TRAK1, TUSC2, TXN, WNT10B	18	15	Cellular Development, Connective Tissue Development and Function, Skeletal and Muscular System Development and Function
8	ADCY, ADORA1, CD70, Ck2, CSTB, DDC, ERK, G protein, G protein alpha, GATA3, GNAL, IGF2BP1, IL1, Interferon alpha, ITGAX, LDL, MAN2A1, Max-Myc, MAZ, MYC, NME2, P38 MAPK, PLC, POLR2G, PTH1R, RNA polymerase II, RPL32, RUVBL1, SPIB, TACR1, TH1 Cytokine, Tnf, Ubiquitin, YAF2, ZP3	18	16	Nervous System Development and Function, Endocrine System Disorders, Hematological Disease
9	ABCC1, Adaptor protein 1, AMPD3, AP1G2, ASCL2, CD44, COL1A1, CXCL10, CXCR4, DBN1, Fascin, FER, FGR, FSCN2, HFE, Hsp27, IL27, iron, ITGAL, ITGB1, MADCAM1, MT1F, NCAN, NDUFS1, NME1, PECAM1, PLAUR, SEMA4A, SEMA7A, SPP1, STAT4, TBX21, TF, TFRC, TNF	16	14	Cellular Movement, Immune Cell Trafficking, Inflammatory Response
10	AHR, ATP, beta-estradiol, BNIPL, CD74, CDK9, CLSTN2, CYP2S1, GAD2, GJA1, GNMT, HS3ST5, IGFBP5, ITGA4, ITGAE, ITGB7, LDHA, LTC4S, LUM, MIF, NAIP, NEIL1, NFKB1, P2RX2, P2RX3, P2RX6, PCNA, RUVBL1, RUVBL2, SLC2A1, sulfotransferase, SULT1C2, TAP2, tretinoin, UGT1A1	16	14	Tissue Development, Cellular Growth and Proliferation, Cell Cycle
11	ACE, ADM, AGL, AGT, ARID1B, CAST, CLCN2, CRX, DPYSL3, EGR2, EIF4E, EPAS1, FSHR, HMGB1, KHDRBS1, KHDRBS3, LIMD1, MAPK7, MAPK8, Mlc, MMP7, MYL7, NGF, PLAT, PMCH, POU3F2, PRDM4, PTHLH, RGS20, RIPK4, ROCK1, SLC39A4, STMN2, VIP, WBP4	15	15	Developmental Disorder, Cell Signaling, Molecular Transport
12	Alp, AMY2A, ANXA1, ANXA5, ANXA7, BAIAP2, BGLAP, Ca2+, CALD1, CCK, CFH, CGNL1, CLU, COL1A1, CYFIP1, EGF, EPS8L1, FCN2, FOXP1, GAS6, heparin, histamine, HRH1, IGFBP5, IL6, PHLDA2, phosphatidylserine, PMCH, PTH, PTHLH, SLC43A2, SPARC, SYTL2, TNFRSF11B, TPD52	15	13	Embryonic Development, Tissue Development, Tissue Morphology
13	Alpha tubulin, AP-3, APP, ATP5B, CPE, E2F1, E2F6, EEF2, FCGR1A/2A/3A, FYB, H19, Ins1, IQUB, KCNJ9, KIF5C, LILRA6, MAPK3, MEST, NPTX1, NTF4, NTRK2, Pak, PAK7, PEX5L, PLXNB1, PMCH, PRPH, RAB8B, S100B, SERPINA12, SYK, THY1, TRIM16, VIM, VPS41	14	13	Cell Morphology, Cellular Assembly and Organization, Nervous System Development and Function
14	ADM, Ant, ANXA1, B4GALT1, C11orf41, CCDC88B, CPE, D-glucose, DBI, DCLK3, DMD, DTNB, Dtnbp1, F Actin, Galactosyltransferase beta 1,4, GRIP1, HSPB1, Insulin, L-triiodothyronine, LDHA, MC2R, norepinephrine, PC, PFKP, PGK1, POMC, PPI, Ppia, PPIE, Scd2, SCN9A, SLC2A1, SNTG2, SPP1, UCN3	13	12	Metabolic Disease, Endocrine System Development and Function, Lipid Metabolism
15	ABCG5, ADM, Arf, AXL, BECN1, CCNDBP1, CRLF2, Epha dimer, FBLN5, FLT3, GAB3, GRAP2, GRB2, GTF2I, HES1, IL24, IL27RA, JAG1, JAK2, JUN, NR2F2, NR4A1, Pdgf (complex), PDGFD, PI3K (complex), PIAS2, PIK3R4, RHOB, SH2B3, SPARC, TCF20, TGFB3, TMEM49, VAV2, WSX1-gp130	10	10	Cellular Growth and Proliferation, Tissue Morphology, Cancer
16	ceramide, COL4A3BP	2	1	Lipid Metabolism, Molecular Transport, Small Molecule Biochemistry
17	KLK14, TGFB1	2	1	Reproductive System Disease, Dermatological Diseases and Conditions, Genetic Disorder
18	ARID3A, SP140/SP140L	2	1	Gene Expression, Cancer, Connective Tissue Disorders
19	OTUD5, TRAF3	2	1	Molecular Transport, Protein Trafficking, Hematological Disease
20	nucleoside-phosphate kinase, UCK2	2	1	Post-Translational Modification
21	BTRC, USP47	2	1	Tumor Morphology, Cancer, Cell Cycle
22	SULF1, SUMF1	2	1	Cancer, Cell-To-Cell Signaling and Interaction, Cellular Function and Maintenance
23	TERF1, TNKS2	2	1	Cellular Assembly and Organization, Amino Acid Metabolism, Post-Translational Modification
24	SDCBP, SDCBP2	2	1	Cancer, Cellular Movement, Cell Signaling
25	RAB36, RILP	2	1	Cellular Assembly and Organization, Cellular Function and Maintenance, Cellular Movement

## Sheet: F-specific biofunctions
fibroblastic-specific IPA biofunctions
© 2000-2011 Ingenuity Systems, Inc. All rights reserved.
Category	B-H p-value	Molecules
Cellular Growth and Proliferation	6.4E-04-8.95E-02	BTC, MAPK1, NF2, CCL20, POU3F2, CD8A, MYC, FGFR3, LUM, CISH, RASA1, STAT5A, GJA1, SPP1, EWSR1, FOXP1, UTS2R, HMGA1, LAG3, ANXA2, THRA, IL24, S1PR3, KAT2B, CD5, IL3, PML, ALOX5, THRB, PDGFD, LRIG1, BNIPL, ESR2, ETV5, TCL1A, EPO, SPIB, TCF4, CIITA, BCR, RUVBL1, BCL2, COL1A2, TACR1, ID1, PDCD1LG2, HGF, IL27RA, ADORA1, EGFR, ALOX15, CARTPT, IL15, PRDM4, BAX, ID3, DGKZ, COL1A1, FOXO1, IL12B, PTH1R, CD…
Hematological System Development and Function	6.4E-04-8.95E-02	EPO, LILRA6, SPIB, CRLF2, CCL20, BCR, CCL22, EOMES, CD8A, ITGB7, BCL2, DEFB103A/DEFB103B, TACR1, MYC, HRH1, PDCD1LG2, HGF, CFH, IL27RA, SEMA4A, ADORA1, CD7, ALOX15, STAT5A, SPP1, FOXP1, CD200R1, IL15, UCN3, HMGA1, LAG3, ANXA2, BAX, IL24, ID3, IL19, CD5, CBFA2T3, CD70, IL12B, CD44, IL2RA, IL3, PML, CSF2, GATA3, ITGAX
Cellular Development	6.4E-04-8.95E-02	MAPK1, BTC, NF2, SP7, EOMES, FGFR3, MYC, ATXN2, HRH1, LUM, IRS2, MATK, STAT5A, GJA1, SPP1, EWSR1, FOXP1, HMGA1, THRA, ANXA2, TNK2, IL24, S1PR3, NEUROD2, CD70, RTN4, IL3, PML, ALOX5, THRB, BNIPL, ETV5, EPO, SPIB, CRLF2, BCR, CCL22, ITGB7, BCL2, ID1, PDCD1LG2, HGF, SEMA4A, ADORA1, ACE, CD7, EGFR, ALOX15, IL15, DLX5, BAX, ID3, COL1A1, FOXO1, CBFA2T3, IL12B, CD44, IL2RA, CHRDL1, CSF2, GATA3, PSEN1
Hematopoiesis	6.4E-04-8.95E-02	EPO, SPIB, CRLF2, BCR, CCL22, SP7, EOMES, ITGB7, BCL2, MYC, HRH1, PDCD1LG2, HGF, CFH, SEMA4A, ADORA1, CD7, STAT5A, FOXP1, IL15, BAX, ID3, CBFA2T3, CD70, IL12B, CD44, IL2RA, IL3, PML, GATA3, CSF2, ITGAX
Cellular Function and Maintenance	6.4E-04-8.95E-02	CRLF2, ATXN3, BCR, CCL22, EOMES, ITGB7, BCL2, MYC, PDCD1LG2, HGF, SEMA4A, ADORA1, CD7, GRIN2B, ALOX15, STAT5A, FOXP1, IL15, BAX, IL24, ID3, CLCN2, FOXO1, IL12B, CD44, IL2RA, IL3, GATA3, CSF2, PML
Gene Expression	1.01E-03-8.95E-02	TCF4, EIF2B4, MAPK1, ATXN3, NR2F2, CIITA, BCR, POU3F2, MAPK11, BCL2, MYC, ID1, NR1I2, HGF, APBA1, CRX, RASA1, FZD2, EGFR, TCF20, STAT5A, EWSR1, FOXP1, IL15, HMGA1, IKBKE, THRA, IL24, ID3, MED14, HMGA2, KAT2B, FABP5, FOXO1, KHDRBS3, CD44, NCOA1, YAF2, IL3, GATA3, CSF2, PML, THRB, ESR2, ETV5, RAPGEF1
Cell-To-Cell Signaling and Interaction	1.71E-03-8.95E-02	CCL20, FUT7, CD8A, NPTX1, SCN8A, MYC, FGFR3, IL1R2, P2RX2, RASA1, STAT5A, GJA1, SPP1, NCAN, SCN9A, CD200R1, GLYCAM1, LAG3, ANXA2, THRA, IL24, IL19, CD5, CD70, IL3, PML, EPO, LILRA6, BCR, CCL22, ITGB7, BCL2, TACR1, PDCD1LG2, HGF, CFH, ADORA1, EGFR, GRIN2B, CARTPT, IL15, ITGA3, AGL, IL12B, CD44, IL2RA, CSF2, GATA3, IRAK2, ITGAX, RAPGEF1
Cell Death	2.74E-03-8.95E-02	BTC, MAPK1, ATXN3, NF2, EOMES, CD8A, NPTX1, EDA2R, MYC, ATXN2, ABCC1, BIRC3, GJA1, EWSR1, SPP1, HMGA1, THRA, IL24, SMPD2, S1PR3, KAT2B, ITPK1, PPP2R2B, IL3, THRB, PML, CERKL, TCL1A, EPO, TCF4, BCR, MAPK11, BCL2, TACR1, ID1, NAIP, PDCD1LG2, HGF, AKT3, TNFSF15, CFH, ADORA1, ACE, CD7, EGFR, ALOX15, GRIN2B, AGAP2, IL15, BAX, CRHR1, ID3, ERG, FOXO1, CD44, CSF2, AKAP1, PSEN1, MYBPC3
Cancer	4.83E-03-8.95E-02	EWSR1, SPP1, MAPK1, IL15, HMGA1, BCR, RUVBL1, HMGA2, BCL2, MYC, COL1A2, FGFR3, COL1A1, HGF, AKT3, YAF2, PML, RASA1, TMEM176B, CD7, EGFR, RAPGEF1
Cell-mediated Immune Response	4.88E-03-8.95E-02	STAT5A, CRLF2, FOXP1, IL15, BCR, CCL20, CCL22, EOMES, BAX, FYB, ID3, ITGB7, BCL2, MYC, DEFB103A/DEFB103B, PDCD1LG2, IL12B, HGF, CD44, IL2RA, SEMA4A, CSF2, GATA3, CD7
Lymphoid Tissue Structure and Development	5.03E-03-8.95E-02	EPO, HGF, IL15, CD44, BCR, IL3, CSF2
Cell Morphology	5.73E-03-8.95E-02	EPO, MAPK1, DPYSL3, NTNG2, NF2, BCR, CCL22, NPTX1, MAPK11, BCL2, FGFR3, MYC, HGF, FGD4, RASA1, MATK, EGFR, ATG12, ALOX15, GJA1, SPP1, KALRN, DISC1, IL15, RAB7A, THRA, ANXA2, EXOC7, TNK2, BAX, ITGA3, IL24, S1PR3, COL1A1, CLCN2, IL12B, CD44, RTN4, B3GAT1, IL2RA, IL3, GATA3, CSF2, PSEN1, TCL1A
Cellular Movement	6.66E-03-8.95E-02	EPO, BTC, MAPK1, NF2, CCL20, BCR, CCL22, FUT7, CD8A, NPTX1, MAPK11, IGF2BP1, ITGB7, BCL2, DEFB103A/DEFB103B, MYC, ID1, HRH1, ABCC1, APBA1, HGF, CFH, EGFR, GJA1, AGAP2, SPP1, CARTPT, DISC1, DGKA, IL15, ITGA3, FYB, S1PR3, COL1A1, IL12B, PTH1R, CD44, RTN4, IL3, LRIG1, CSF2, TMEM176B, ESR2, ELMO1, RAPGEF1, ITGAX
Hematological Disease	7.03E-03-8.64E-02	IL15, BCR, IL3, CFH, IL17F, GATA3, ADORA1, BCL2
Lipid Metabolism	8.64E-03-8.95E-02	ALOX15, ABCG5, RAB7A, THRA, ABCG1, BCL2, FGFR3, MYC, ABCC1, HGF, LTC4S, CSF2, ALOX5, CD7
Small Molecule Biochemistry	8.64E-03-8.95E-02	ALOX15, ABCG5, MAPK1, DGKA, RAB7A, ABCG1, RUVBL1, THRA, SLC2A4, BCL2, MYC, FGFR3, LTC4S, ABCC1, HGF, IRS2, CSF2, ALOX5, CD7
Tissue Morphology	1.21E-02-8.95E-02	EPO, SPP1, BTC, CARTPT, IL15, RAB7A, BCR, SMPD2, IL24, BCL2, MYC, HRH1, IL19, DGKZ, IL12B, CRX, IL2RA, IL3, IL17F, CSF2, EGFR
Immune Cell Trafficking	1.31E-02-8.95E-02	EPO, LILRA6, CCL20, BCR, CCL22, CD8A, ITGB7, DEFB103A/DEFB103B, TACR1, HRH1, PDCD1LG2, HGF, CFH, EGFR, SPP1, IL15, FYB, IL24, IL19, IL12B, CD44, IL2RA, IL3, CSF2, GATA3, RAPGEF1, ITGAX
Nervous System Development and Function	1.41E-02-8.95E-02	EPO, MAPK1, BCR, NPTX1, MAPK11, SCN8A, BCL2, FGFR3, TACR1, MYC, HRH1, HGF, ABCC1, ADORA1, P2RX2, ACE, MATK, EGFR, GRIN2B, GJA1, KALRN, DISC1, SCN9A, EXOC7, TNK2, ITGA3, CRHR1, S1PR3, NEUROD2, IL12B, RTN4, IL3, THRB, ALOX5, CHRDL1, ESR2, SEMA7A, PSEN1, ETV5
Inflammatory Response	1.62E-02-8.95E-02	EPO, LILRA6, SPIB, CCL20, BCR, CCL22, CD8A, DEFB103A/DEFB103B, TACR1, HRH1, PDCD1LG2, HGF, IL27RA, CFH, ADORA1, SPP1, CD200R1, IL15, IKBKE, IL24, IL19, IL12B, TLR6, CD44, IL2RA, IL3, CSF2, GATA3, ELMO1, ITGAX
Antigen Presentation	1.63E-02-8.95E-02	SPIB, SPP1, CD200R1, IL15, CCL20, BCR, CCL22, IL24, ID3, DEFB103A/DEFB103B, IL19, HRH1, IL12B, HGF, CD44, IL3, CSF2, ADORA1
Cellular Compromise	2.11E-02-8.95E-02	ALOX15, SPP1, ATXN3, RDX, BAX, CD8A, ITGA3, IL24, ID1, CD44, IL3, PML, RASA1
Embryonic Development	2.4E-02-8.95E-02	GRIN2B, TCF4, SPP1, CARTPT, NF2, RAB7A, IL24, BCL2, S1PR3, HRH1, IL2RA, IL3, ASCL2, RPS6KA2, IL17F
Tissue Development	2.4E-02-8.95E-02	EPO, SPP1, NCAN, CARTPT, GLYCAM1, IL15, RAB7A, ITGA3, NPTX1, HRH1, PDCD1LG2, HGF, RTN4, CD44, IL3, GATA3, IL17F, CSF2, ITGAX, RAPGEF1
Infection Mechanism	2.63E-02-8.95E-02	MYC, KAT2B, HGF, CD200R1, HMGA1, NCOA1, CD44, IKBKE, IL3, PML, MED14
Renal and Urological System Development and Function	2.63E-02-7.47E-02	TACR1, S1PR3, UTS2R, HGF, NF2, B3GAT1, IL2RA, ADORA1
Cellular Response to Therapeutics	3.48E-02-5.06E-02	EPO, ABCC1, CCL22
Humoral Immune Response	3.77E-02-8.95E-02	MYC, SPIB, CD70, IL15, CD44, BCR, CCL20, IL3, CD8A, ID3, IL24, ITGB7
Connective Tissue Development and Function	3.82E-02-8.95E-02	EWSR1, SPP1, CARTPT, CIITA, RAB7A, IL24, MYC, HRH1, PTH1R, LUM, CD44, IL3, CSF2, ALOX5, PML, RAPGEF1
Skeletal and Muscular System Development and Function	3.82E-02-8.67E-02	HRH1, SPP1, CARTPT, PTH1R, CD44, CIITA, RAB7A, IL3, CSF2
Cell Cycle	3.82E-02-8.95E-02	EPO, MAPK1, BTC, BCL2, MYC, PDCD1LG2, HGF, TNFSF15, RPS6KA2, EGFR, ALOX15, GJA1, IL15, HMGA1, PRDM4, BAX, ID3, DGKZ, FOXO1, PPP2R2B, ASCL2, IL3, PML, CHRDL1, ETV5, RAPGEF1, PSEN1
Cell Signaling	3.82E-02-8.95E-02	EPO, GRIN2B, MAPK1, CARTPT, GALR3, CCL22, BAX, CRHR1, SMPD2, BCL2, S1PR3, TACR1, HRH1, CD5, CD44, CSF2, ADORA1, FZD2, CD7, PSEN1, EGFR
Cellular Assembly and Organization	3.82E-02-8.95E-02	EPO, MAPK1, NTNG2, BCR, CD8A, MAPK11, NPTX1, BCL2, FGFR3, HGF, RASA1, EGFR, MATK, ALOX15, GJA1, KALRN, DISC1, RDX, BAX, TNK2, EXOC7, ITGA3, CLCN2, RTN4, CD44, CSF2, SEMA7A
Hypersensitivity Response	3.82E-02-8.95E-02	IL15, IL3, CSF2
Protein Synthesis	3.82E-02-8.95E-02	MYC, EIF2B4, IL3, CPE, ACE
Gastrointestinal Disease	4.48E-02-6.69E-02	COL1A2, COL1A1, GJA1, NR1I2, HGF, ABCC1
Hepatic System Disease	4.48E-02-6.69E-02	COL1A2, COL1A1, GJA1, NR1I2, HGF, ABCC1
Tumor Morphology	5.02E-02-5.02E-02	ID1, BTC, HGF, CD44, POU3F2, CSF2, IL24, EGFR
Digestive System Development and Function	5.06E-02-5.06E-02	TACR1, EPO, CARTPT, HGF, CRHR1, CSF2, ACE
Hepatic System Development and Function	5.06E-02-8.95E-02	MYC, EPO, SPP1, MAPK1, HGF, CSF2
Organ Morphology	5.06E-02-6.69E-02	EPO, HGF, THRA, CSF2, ADORA1, THRB
Carbohydrate Metabolism	5.06E-02-8.64E-02	PTPRE, DGKA, AGL, SLC2A4, BCL2, MYC, B4GALT1, NR1I2, ABCC1, CD44, IRS2, CSF2, ADORA1
Behavior	5.06E-02-8.95E-02	TACR1, GRIN2B, CARTPT, ADORA1, CRHR1, ESR2, ACE
Endocrine System Development and Function	5.06E-02-8.64E-02	SPP1, BTC, HMGA1, CD44
Renal and Urological Disease	5.06E-02-8.95E-02	EPO, SPP1, BTC, UTS2R, HGF, CCL22, CFH
Infectious Disease	6.29E-02-6.29E-02	EPO, IL1R2, ABCC1, IL15, TLR6, CD44, CCL20, FCN2, MYBPC3
Cardiovascular System Development and Function	6.69E-02-8.95E-02	TACR1, HRH1, COL1A1, CARTPT, UTS2R, HGF, THRA, ADORA1, THRB, ALOX5, ACE, EGFR
Organismal Injury and Abnormalities	6.69E-02-8.95E-02	COL1A2, COL1A1, GRIN2B, ID1, HGF, IL3, ADORA1
DNA Replication, Recombination, and Repair	7.47E-02-8.95E-02	ID1, BTC, MAPK1, ABCC1, HMGA1, RUVBL1, ID3, HMGA2
Energy Production	7.47E-02-7.47E-02	MAPK1, ABCC1, RUVBL1
Molecular Transport	7.47E-02-8.95E-02	EPO, GRIN2B, ABCG5, DGKA, RAB7A, ABCG1, THRA, CCL22, BAX, SLC2A4, BCL2, S1PR3, HRH1, B4GALT1, HGF, ABCC1, IRS2, CSF2, ADORA1, EGFR
Nucleic Acid Metabolism	7.47E-02-7.47E-02	MAPK1, ABCC1, RUVBL1
Vitamin and Mineral Metabolism	7.47E-02-8.95E-02	EPO, S1PR3, GRIN2B, HRH1, CCL22, BAX, ADORA1, CSF2, EGFR, BCL2
Organismal Development	8.95E-02-8.95E-02	MYC, EPO, S1PR3, H19, NELL2, HGF, IL15, IL2RA, IL3, CSF2, NPTX1
Neurological Disease	8.95E-02-8.95E-02	GRIN2B, CARTPT, ATXN3, DDC, CCL22, BCL2, ABCC1, GAD1, SEMA4A, IL3, ADORA1, CSF2, ACE, EGFR, PSEN1
Post-Translational Modification	8.95E-02-8.95E-02	EPO, CD5, CD44, CSF2, CD7, PSEN1
Free Radical Scavenging	8.95E-02-8.95E-02	NFE2L3, IL3, BAX, ALOX5, IL24, BCL2, EGFR
Reproductive System Development and Function	8.95E-02-8.95E-02	NCOA1, EGFR

## Sheet: C-specific networks
chondroblastic-specific IPA networks
© 2000-2011 Ingenuity Systems, Inc. All rights reserved.
ID	Molecules in Network	Score	Focus Molecules	Top Functions
1	AMELX, APBB1, APP, Chymotrypsin, COL11A2, COL2A1, Collagen type I, Collagen(s), Complement component 1, CTGF, CTSB, CTSG, DISC1, Histone h3, IRF2, L-proline, MADD, MAPK3, MMP7, MMP8, MMP10, MMP12, MMP14, P4HA1, RUNX2, SCARB1, SERPINA3, SET, SFRP1, SMPD1, SOX6, SOX9, TENC1, TNC, VAPB	24	11	Connective Tissue Development and Function, Skeletal and Muscular System Development and Function, Tissue Development
2	ACAN, AIFM1, androstenediol, BAX, BCL2, BCL2L1, BCL2L11, beta-estradiol, BMP4, CCNB1, CCNE1, CD44, CDK1, copper, Cyclin A, Cytochrome c, dehydroisoandrosterone, DKK1, DNMT1, ERBB4, HSD17B4, IGFBP2, MAPK9, MIF, MMP1, MMP2, MMP7, MMP13, PARP1, PLAGL1, PSEN1, RFWD2, TGFA, TP53, VEGFA	9	5	Cell Death, Cell Cycle, Tissue Morphology
3	COL9A1, COL9A2, COL9A3	5	2	Connective Tissue Disorders, Genetic Disorder, Dermatological Diseases and Conditions
4	ERI1, SLBP	3	1	Molecular Transport, RNA Trafficking, Cell Cycle
5	COMP, MATN4	3	1	Developmental Disorder, Genetic Disorder, Connective Tissue Disorders
6	ASNSD1, asparagine synthase (glutamine-hydrolysing)	3	1
7	ABCC9, adenylate kinase, AK1, KCNJ11	2	1	Molecular Transport, Endocrine System Disorders, Hematological Disease

## Sheet: C-specific biofunctions
chondroblastic-specific IPA biofunctions
© 2000-2011 Ingenuity Systems, Inc. All rights reserved.
Category	B-H p-value	Molecules
Cellular Assembly and Organization	1.94E-03-4.47E-02	SCARB1, SERPINA3, APP
Cellular Compromise	1.32E-02-5.13E-02	VAPB, APP
Inflammatory Disease	1.32E-02-1.68E-02	ACAN, COL2A1, APP
Amino Acid Metabolism	1.32E-02-3.19E-02	P4HA1, APP, DNMT1
Cell-To-Cell Signaling and Interaction	1.32E-02-5.44E-02	SCARB1, APP
Cellular Function and Maintenance	1.32E-02-3.88E-02	SCARB1, APP
Inflammatory Response	1.32E-02-5.83E-02	SCARB1, APP
Post-Translational Modification	1.32E-02-2.96E-02	P4HA1, APP
Small Molecule Biochemistry	1.32E-02-5.83E-02	P4HA1, SCARB1, PGAP1, PMP2, HSD17B4, APP, IRF2, DNMT1
Connective Tissue Disorders	1.32E-02-1.68E-02	ACAN, COL2A1
Skeletal and Muscular Disorders	1.32E-02-1.68E-02	ACAN, COL2A1
Cell Signaling	1.32E-02-6.3E-02	SOX9, APP, IRF2
Molecular Transport	1.32E-02-6.3E-02	SOX9, SCARB1, PGAP1, PMP2, APP
Vitamin and Mineral Metabolism	1.32E-02-6.3E-02	SOX9, SCARB1, APP
Cellular Growth and Proliferation	1.32E-02-4.47E-02	PLAGL1, SOX6, ACAN, APP
Endocrine System Development and Function	1.32E-02-5.13E-02	SCARB1, SOX6, HSD17B4, APP
Lipid Metabolism	1.32E-02-5.83E-02	SCARB1, PMP2, HSD17B4, APP
Behavior	1.32E-02-6.08E-02	APP
Carbohydrate Metabolism	1.32E-02-3.88E-02	SCARB1, PGAP1, APP
Cardiovascular System Development and Function	1.32E-02-5.83E-02	APP
Cell Death	1.32E-02-5.13E-02	PLAGL1, VAPB, APP, IRF2
Cell Morphology	1.32E-02-4.02E-02	SERPINA3, APP
Connective Tissue Development and Function	1.32E-02-5.62E-02	SOX9, SCARB1, APP
DNA Replication, Recombination, and Repair	1.32E-02-6.08E-02	APP, IRF2, DNMT1
Gene Expression	1.32E-02-6.3E-02	RFWD2, SOX9, APP, IRF2, DNMT1
Hematological Disease	1.32E-02-3.78E-02	SCARB1, APP
Infection Mechanism	1.32E-02-3.19E-02	SCARB1, APP
Infectious Disease	1.32E-02-3.19E-02	APP
Metabolic Disease	1.32E-02-2.96E-02	SCARB1, SERPINA3, APP
Nervous System Development and Function	1.32E-02-5.41E-02	PLAGL1, ACAN, APP
Neurological Disease	1.32E-02-3.08E-02	PMP2, APP
Nucleic Acid Metabolism	1.32E-02-4.23E-02	APP, DNMT1
Organismal Injury and Abnormalities	1.32E-02-2.47E-02	APP
RNA Post-Transcriptional Modification	1.32E-02-3.19E-02	SOX9, APP
Tissue Development	1.32E-02-2.47E-02	SOX9, APP
Tissue Morphology	1.32E-02-3.69E-02	APP
Cell Cycle	1.68E-02-1.89E-02	APP
Cellular Development	1.68E-02-5.62E-02	SOX9, SERPINA3, APP, IRF2
Developmental Disorder	1.68E-02-3.19E-02	APP
Drug Metabolism	1.68E-02-5.13E-02	APP, HSD17B4
Hematological System Development and Function	1.68E-02-4.94E-02	APP, IRF2
Organismal Development	1.68E-02-4.7E-02	APP
Skeletal and Muscular System Development and Function	1.68E-02-2.96E-02	SOX9, SERPINA3, COL11A2, APP
Cellular Movement	1.89E-02-4.7E-02	ACAN, APP
Protein Trafficking	1.89E-02-1.89E-02	SOX9
Tumor Morphology	1.89E-02-1.89E-02	PLAGL1
Cardiovascular Disease	2.47E-02-6.3E-02	SCARB1, APP
Genetic Disorder	2.47E-02-2.47E-02	SCARB1, APP
Immunological Disease	2.47E-02-2.47E-02	PMP2
Reproductive System Development and Function	2.47E-02-2.47E-02	SCARB1
Endocrine System Disorders	2.96E-02-2.96E-02	SCARB1, SERPINA3
Free Radical Scavenging	2.96E-02-5.83E-02	APP
Protein Degradation	2.96E-02-2.96E-02	APP
Embryonic Development	4.02E-02-4.02E-02	ACAN, APP
Hair and Skin Development and Function	4.02E-02-4.02E-02	APP
Renal and Urological System Development and Function	4.02E-02-4.7E-02	SCARB1, APP
Energy Production	4.23E-02-4.23E-02	APP
Antigen Presentation	4.47E-02-4.47E-02	APP
Hematopoiesis	4.94E-02-4.94E-02	IRF2
Digestive System Development and Function	6.08E-02-6.08E-02	APP
